# Supplementary material for: p53 Interacts with VDAC1, Modulating Its Expression Level and Oligomeric State to Activate Apoptosis
Source: Biomolecules. 2026 Jan 13;16(1):141. doi: 10.3390/biom16010141 (PMC12838997; doi:10.3390/biom16010141)
Supplement: Supplementary file 1 [file biomolecules-16-00141-s001.zip]

Archive with 1 entries (1 files):
- biomolecules-3970279-supplementary.pdf
